# Supplementary material for: A unique assemblage of cosmopolitan freshwater bacteria and higher community diversity differentiate an urbanized estuary from oligotrophic Lake Michigan
Source: Front Microbiol. 2015 Sep 29;6:1028. doi: 10.3389/fmicb.2015.01028 (PMC4586452; doi:10.3389/fmicb.2015.01028)
Supplement: Supplementary file 1 [file Table1.XLSX]

## Sheet: SampleMetadata.csv
Sample_ID_VAMPS1	Sample_ID_Map2	Sample Date	Urbanization Category	Sequencing method	latitude	longitude	Total Quality Filtered Sequence Reads	Sub-sampled Sequence Reads	Transect Samples inlcuded in oligotyping analyses	SRA Project	Depth (m)	Precipitation 24 hour (cm)	Water Temperature (oC)3	pH	Weather Notes
Bv6--01_Junction_06_09_2008	Junction	06.09.2008	Urban Estuary - eutrophic	454_v6	43.0247	-87.9027	30819	30000	X	SRP018584	0.5	5.94	18.9	na	Heavy Rain early; Combined and sanitary sewer overflow
Bv6--04_3.5_mile_out_06_09_2008	3.5 mile	06.09.2008	Lake Michigan - oligotrophic	454_v6	43.0263	-87.8015	10918	10918	X	SRP018584	0.5	5.94	11.6	8	Heavy Rain early; Combined and sanitary sewer overflow
Bv6--06_5_mile_06_09_2008	5 mile	06.09.2008	Lake Michigan - oligotrophic	454_v6	43.0265	-87.7681	12842	12842	X	SRP018584	0.5	5.94	11.8	8.08	Heavy Rain early; Combined and sanitary sewer overflow
Bv6--66_Junction_04_11_2008	Junction	04.11.2008	Urban Estuary - eutrophic	454_v6	43.0247	-87.9027	122390	30000		SRP018584	0.5	4.37	6.7	7.82	Heavy Rain early; Combinedsewer overflow
Bv6--67_Junction_06_11_2008	Junction	06.11.2008	Urban Estuary - eutrophic	454_v6	43.0247	-87.9027	112900	30000		SRP018584	0.5	0	19.7	7.75	End of a 2-day Combined sewer overflow
Bv6--68_Channel_06_24_2008	Channel	06.24.2008	Urban Estuary - eutrophic	454_v6	43.0252	-87.8985	82036	30000		SRP018584	0.5	0	21.8	8.08
Bv6--69_Channel_07_01_2008	Channel	07.01.2008	Urban Estuary - eutrophic	454_v6	43.0252	-87.8985	77753	30000		SRP018584	0.5	0	19.9	8.22
Bv6--72_Channel_06_19_2009	Channel	06.19.2009	Urban Estuary - eutrophic	454_v6	43.0252	-87.8985	119142	30000		SRP018584	0.5	3.76	na	na	Heavy Rain
Bv6--74_Channel_07_08_2008	Channel	07.08.2008	Urban Estuary - eutrophic	454_v6	43.0252	-87.8985	71005	30000		SRP018584	0.5	4.57	22.2	8.19	Heavy Rain
Bv6--150_Junction_06_04_12	Junction	06.04.2012	Urban Estuary - eutrophic	illumina_v6	43.0247	-87.9027	1213601	30000	X	SRP056973	0.5	0	15.2	8.4
Bv6--152_1_mile_06_04_12	1 mile	06.04.2012	Lake Michigan - oligotrophic	illumina_v6	43.0262	-87.8601	1052328	30000	X	SRP056973	0.5	0	12.9	8.8
Bv6--153_2_mile_06_04_12	2 mile	06.04.2012	Lake Michigan - oligotrophic	illumina_v6	43.0261	-87.8349	1057653	30000	X	SRP056973	0.5	0	13	8.8
Bv6--154_5_mile_06_04_12	5 mile	06.04.2012	Lake Michigan - oligotrophic	illumina_v6	43.0265	-87.7681	1196986	30000	X	SRP056973	0.5	0	13.1	8.9
Bv6--155_Doc_In_06_04_12	Doctors In	06.04.2012	Lake Michigan - oligotrophic	illumina_v6	43.1739	-87.8688	1357261	30000	X	SRP056973	0.5	0	13.4	8.8
Bv6--156_Doc_Mid_06_04_12	Doctors Mid	06.04.2012	Lake Michigan - oligotrophic	illumina_v6	43.1739	-87.8602	1213076	30000	X	SRP056973	0.5	0	13.6	8.8
Bv6--157_Doc_Out_06_04_12	Doctors Out	06.04.2012	Lake Michigan - oligotrophic	illumina_v6	43.1741	-87.8139	1309752	30000	X	SRP056973	0.5	0	13.4	8.8
Bv6--158_MKE_River_07_28_11	Milwaukee River	07.28.2011	Urban Estuary - eutrophic	illumina_v6	43.0485	-87.9117	1004009	30000		SRP056973	0.5	4.2	na	na	Heavy Rain
Bv6--159_MNE_River_07_28_11	Menomenee River	07.28.2011	Urban Estuary - eutrophic	illumina_v6	43.0325	-87.9123	980096	30000		SRP056973	0.5	4.2	na	na	Heavy Rain
Bv6--160_KK_River_07_28_11	Kinnickinnic River	07.28.2011	Urban Estuary - eutrophic	illumina_v6	43.0084	-87.9080	1066369	30000		SRP056973	0.5	4.2	na	na	Heavy Rain
Bv6--161_KK_River_10_14_11	Menomenee River	10.14.2011	Urban Estuary - eutrophic	illumina_v6	43.0084	-87.9080	702559	30000		SRP056973	0.5	1.07	na	na
Bv6--162_MKE_River_10_14_11	Milwaukee River	10.14.2011	Urban Estuary - eutrophic	illumina_v6	43.0485	-87.9117	973719	30000		SRP056973	0.5	1.07	na	na
Bv6--163_MNE_River_10_14_11	Menomenee River	10.14.2011	Urban Estuary - eutrophic	illumina_v6	43.0325	-87.9123	1224080	30000		SRP056973	0.5	1.07	na	na
Bv6--50_Junction_6_22_11	Junction	06.22.2011	Urban Estuary - eutrophic	illumina_v6	43.0247	-87.9027	902297	30000		SRP056973	0.5	0.69	19.8	7.81
Bv6--52_Junction_8_23_11	Junction	08.23.2011	Urban Estuary - eutrophic	illumina_v6	43.0247	-87.9027	1222606	30000		SRP056973	0.5	0	24.9	8.37
Bv6--54_Junction_9_28_11	Junction	09.28.2011	Urban Estuary - eutrophic	illumina_v6	43.0247	-87.9027	925390	30000		SRP056973	0.5	0.3	15.9	8.18
Bv6v4--01_Junction_06_23_2010	Junction	06.23.2010	Urban Estuary - eutrophic	454_v6v4	43.0247	-87.9027	29884	29884	X	SRP059202	0.5	4.95	23.1	7.27	Sewage blending event, started 5:15 AM ended 7:10 PM, samples collected during blending event
Bv6v4--03_McKinley_06_23_2010	McKinley	06.23.2010	Lake Michigan - oligotrophic	454_v6v4	43.0467	-87.8682	34021	30000	X	SRP059202	0.5	4.95	na	na	Sewage blending event, started 5:15 AM ended 7:10 PM, samples collected during blending event
Bv6v4--05_Linwood_06_23_2010	Linwood	06.23.2010	Lake Michigan - oligotrophic	454_v6v4	43.0765	-87.8385	38110	30000	X	SRP059202	0.5	4.95	16.3	8.03	Sewage blending event, started 5:15 AM ended 7:10 PM, samples collected during blending event
Bv6v4--06_2_mile_06_23_2010	2 mile	06.23.2010	Lake Michigan - oligotrophic	454_v6v4	43.0261	-87.8349	37124	30000	X	SRP059202	0.5	4.95	17.5	8.11	Sewage blending event, started 5:15 AM ended 7:10 PM, samples collected during blending event
Bv6v4--08_MN_River_06_23_2010	Menomenee River	06.23.2010	Urban Estuary - eutrophic	454_v6v4	43.0325	-87.9123	18897	18897	X	SRP059202	0.5	4.95	na	na	Sewage blending event, started 5:15 AM ended 7:10 PM, samples collected during blending event
Bv6v4--09_MKE_River_06_23_2010	Milwaukee River	06.23.2010	Urban Estuary - eutrophic	454_v6v4	43.0485	-87.9117	18644	18644	X	SRP059202	0.5	4.95	na	na	Sewage blending event, started 5:15 AM ended 7:10 PM, samples collected during blending event
Bv6v4--10_Junction_08_05_2010	Junction	08.05.2010	Urban Estuary - eutrophic	454_v6v4	43.0247	-87.9027	26875	26875	X	SRP059202	0.5	0	22.2	7.95	Collected as a estuary baseflow, dry weather event
Bv6v4--12_McKinley_08_05_2010	McKinley	08.05.2010	Lake Michigan - oligotrophic	454_v6v4	43.0467	-87.8682	29035	29035	X	SRP059202	0.5	0	13.8	8.46	Collected as a estuary baseflow, dry weather event
Bv6v4--14_Linwood_08_05_2010	Linwood	08.05.2010	Lake Michigan - oligotrophic	454_v6v4	43.0765	-87.8385	40638	30000	X	SRP059202	0.5	0	16.8	8.71	Collected as a estuary baseflow, dry weather event
Bv6v4--15_2_mile_08_05_2010	2 mile	08.05.2010	Lake Michigan - oligotrophic	454_v6v4	43.0261	-87.8349	26375	26375	X	SRP059202	0.5	0	17.2	8.44	Collected as a estuary baseflow, dry weather event
Bv6v4--16_KK_River_08_05_2010	Kinnickinnic River	08.05.2010	Urban Estuary - eutrophic	454_v6v4	43.0084	-87.9080	19567	19567	X	SRP059202	0.5	0	na	na	Collected as a estuary baseflow, dry weather event
Bv6v4--17_MN_River_08_05_2010	Menomenee River	08.05.2010	Urban Estuary - eutrophic	454_v6v4	43.0325	-87.9123	17049	17049	X	SRP059202	0.5	0	na	na	Collected as a estuary baseflow, dry weather event
Bv6v4--18_MKE_River_08_05_2010	Milwaukee River	08.05.2010	Urban Estuary - eutrophic	454_v6v4	43.0485	-87.9117	15632	15632	X	SRP059202	0.5	0	na	na	Collected as a estuary baseflow, dry weather event
1. Sample IDs as listed on the VAMPS website; https://vamps.mbl.edu/
2. Sample locations as presented in Figure 1
3. na indicates data for the parameter is not available
